# Supplementary material for: Clarification of electrical current importance in plasma gene transfection by equivalent circuit analysis
Source: PLoS One. 2021 Jan 28;16(1):e0245654. doi: 10.1371/journal.pone.0245654 (PMC7842892; doi:10.1371/journal.pone.0245654)
Supplement: S1 Table — (XLSX) [file pone.0245654.s001.xlsx]

## Sheet: Sheet1
	Data for Fig. 6 (a)											Data for Fig. 6 (b)
	Radial position / mm	Electric field / (V/m)										Radial position / mm	Current density / (uA/mm2)
		TE/PBS buffer			Cell membrane			Cytoplasm					TE/PBS buffer			Cell membrane / cytoplasm
		Vertical	Radial	Average	Vertical	Radial	Average	Vertical	Radial	Average			Vertical	Radial	Average	Vertical	Radial	Average
	0.1	32.1458	12804.6	6418.4	329049	915507	622278	10.9836	30.5586	20.7711		0.1	12.0868	4814.55	2413.32	10.9836	30.5586	20.7711
	0.3	25.1108	4218.02	2121.56	288618	284915	286766	9.63369	9.51004	9.57186		0.3	9.44166	1585.98	797.708	9.63369	9.51004	9.57186
	0.5	25.1073	2480.6	1252.85	288598	151878	220238	9.63303	5.06946	7.35125		0.5	9.44034	932.705	471.073	9.63303	5.06946	7.35125
	0.7	25.1071	1721.64	873.375	288596	100229	194413	9.633	3.34558	6.48929		0.7	9.44027	647.338	328.389	9.633	3.34558	6.48929
	0.9	25.1072	1288.84	656.974	288597	73146.2	180872	9.63301	2.44159	6.0373		0.9	9.4403	484.604	247.022	9.63301	2.44159	6.0373
	1.1	25.1072	1004.29	514.699	288597	56215.8	172406	9.63303	1.87651	5.75477		1.1	9.44032	377.614	193.527	9.63303	1.87651	5.75477
	1.3	25.1073	799.571	412.339	288597	44440.4	166519	9.63303	1.48339	5.55821		1.3	9.44033	300.639	155.039	9.63303	1.48339	5.55821
	1.5	25.1073	642.747	333.927	288597	35638.8	162118	9.63303	1.18964	5.41134		1.5	9.44034	241.673	125.557	9.63303	1.18964	5.41134
	1.7	25.1073	516.915	271.011	288597	28707.7	158653	9.63303	0.958192	5.29561		1.7	9.44034	194.36	101.9	9.63303	0.958192	5.29561
	1.9	25.1073	412.288	218.698	288597	23029	155813	9.63303	0.768796	5.20091		1.9	9.44034	155.02	82.2304	9.63303	0.768796	5.20091
	2.1	25.1073	322.808	173.958	288597	18229.8	153414	9.63303	0.608371	5.1207		2.1	9.44034	121.376	65.4081	9.63303	0.608371	5.1207
	2.3	25.1073	244.523	134.815	288598	14071.8	151335	9.63303	0.469751	5.05139		2.3	9.44034	91.9407	50.6905	9.63303	0.469751	5.05139
	2.5	25.1073	174.747	99.9271	288597	10395.5	149496	9.63304	0.347017	4.99003		2.5	9.44034	65.7048	37.5726	9.63304	0.347017	4.99003
	2.7	25.1073	111.588	68.3477	288597	7090.34	147844	9.63304	0.236744	4.93489		2.7	9.44034	41.9571	25.6987	9.63304	0.236744	4.93489
	2.9	25.1073	53.6777	39.3925	288597	4077.06	146337	9.63304	0.136128	4.88458		2.9	9.44034	20.1828	14.8116	9.63304	0.136128	4.88458
	3.1	25.1073	#N/A	25.1073	288597	2594.71	145596	9.63304	0.0865986	4.85982		3.1	9.44035	#N/A	9.44035	9.63304	0.0865986	4.85982
