# Supplementary material for: Clarification of electrical current importance in plasma gene transfection by equivalent circuit analysis
Source: PLoS One. 2021 Jan 28;16(1):e0245654. doi: 10.1371/journal.pone.0245654 (PMC7842892; doi:10.1371/journal.pone.0245654)
Supplement: S2 Table — (XLSX) [file pone.0245654.s002.xlsx]

## Sheet: Sheet1
	Data for Fig. 7
	Normalized transfection efficiency																	Current density
			Angular position f / deg															Fig. 7 (a)			Fig. 7 (b)			Fig. 7 (c)
			-150	-120	-90	-60	-30	0	30	60	90	120	150	180	Ave	STDev		r / mm	Jc / (uA/mm2)		r / mm	Jb / (uA/mm2)		r / mm	Jb / (uA/mm2)
	Radial position r / mm	0.025	1	1	1	0.833333	0.916667	1	1	1	1	1	1	1	0.979167	0.0495933		0.1	20.7711		0.1	2413.32		0.025	187.958
		0.075	1	1	1	1	1	1	1	0.970588	0.837838	0.571429	1	1	0.948321	0.122061		0.3	9.57186		0.3	797.708		0.075	275.655
		0.125	0.946429	0.983051	0.683333	0.983333	1	1	0.95082	0.913793	0.775862	0.915254	0.982759	0.666667	0.900108	0.116423		0.5	7.35125		0.5	471.073		0.125	372.91
		0.175	0.975904	0.965116	0.831325	0.914634	0.97561	0.892857	1	0.851852	0.361446	0.964286	0.710843	1	0.870323	0.173782		0.7	6.48929		0.7	328.389		0.175	467.396
		0.225	0.75	0.972222	0.8	0.907407	0.953704	0.935185	0.836364	0.780952	0.444444	0.527778	0.657143	0.907407	0.789384	0.16289		0.9	6.0373		0.9	247.022		0.225	569.097
		0.275	0.198473	0.606061	0.578947	0.890625	0.930233	0.930769	0.625954	0.162791	0.267176	0.305344	0.628788	0.652174	0.564778	0.265002		1.1	5.75477		1.1	193.527		0.275	673.884
		0.325	0.477124	0.554839	0.819355	1	0.826923	0.801325	0.692308	0.320261	0.0472973	0.342105	0.848684	0.54321	0.606119	0.26468		1.3	5.55821		1.3	155.039		0.325	763.155
		0.375	0.431818	0.856354	0.563953	0.971591	0.440678	0.59116	0.558659	0.337143	0.0928962	0.497238	0.730337	0.9	0.580986	0.241525		1.5	5.41134		1.5	125.557		0.375	819.899
		0.425	0.66	0.762136	0.348039	0.465686	0.433498	0.295567	0.253659	0.17	0	0.40796	0.472637	0.823529	0.424393	0.22907		1.7	5.29561		1.7	101.9		0.425	835.076
		0.475	0.5	0.339286	0.144105	0.40625	0.464602	0.585586	0.366071	0.214286	0.168142	0.573333	0.402655	0.310345	0.372888	0.140384		1.9	5.20091		1.9	82.2304		0.475	817.723
		0.525	0.354839	0.392857	0.232932	0.209677	0.555556	0.493976	0.190476	0.141129	0.266393	0.495968	0.318548	0.286822	0.328264	0.12745		2.1	5.1207		2.1	65.4081		0.525	787.587
		0.575	0.398524	0.398551	0.355805	0.124542	0.724265	0.314079	0.447273	0.276753	0.326087	0.297101	0.233577	0.71223	0.384066	0.169798		2.3	5.05139		2.3	50.6905		0.575	755.996
		0.625	0.464407	0.301003	0.139535	0.138514	0.674576	0.417508	0.313131	0.365772	0.302013	0.163265	0.47138	0.756757	0.375655	0.188301		2.5	4.99003		2.5	37.5726		0.625	725.482
		0.675	0.30094	0.322884	0.177019	0.178125	0.584615	0.492013	0.220497	0.208861	0.193146	0.538941	0.383178	0.545455	0.345473	0.151071		2.7	4.93489		2.7	25.6987		0.675	696.658
		0.725	0.422741	0.293103	0.297376	0.247813	0.35277	0.383285	0.386819	0.277457	0.185841	0.298551	0.338235	0.474286	0.329856	0.0762589		2.9	4.88458		2.9	14.8116		0.725	671.401
		0.775	0.381868	0.121951	0.250689	0.184282	0.204918	0.357527	0.455041	0.319559	0.276882	0.228261	0.398922	0.608696	0.315716	0.128709		3.1	4.85982		3.1	9.44035		0.775	648.562
		0.825	0.44359	0.188295	0.222785	0.0589744	0.194373	0.363171	0.30203	0.0969388	0.259542	0.228205	0.45641	0.573604	0.282327	0.146032								0.825	626.055
		0.875	0.53012	0.171913	0.126492	0.0913462	0.27685	0.3309	0.394231	0.194647	0.169903	0.223022	0.375904	0.342723	0.269004	0.12362								0.875	606.693
		0.925	0.457859	0.177928	0.0802752	0.123853	0.252294	0.257336	0.460497	0.265306	0.207763	0.231818	0.271689	0.32287	0.259124	0.109779								0.925	589.506
		0.975	0.426696	0.0974026	0.125813	0.0623656	0.159483	0.190065	0.393939	0.272926	0.351178	0.215517	0.411638	0.310044	0.251422	0.122236								0.975	571.803
		1.025	0.26078	0.126531	0.195918	0.153689	0.219262	0.207819	0.289206	0.26749	0.366255	0.37037	0.355967	0.237903	0.254266	0.0770768								1.025	555.55
		1.075	0.262327	0.182711	0.0919765	0.0901961	0.34902	0.252964	0.300589	0.253937	0.438247	0.429688	0.420432	0.4	0.289341	0.118419								1.075	541.573
		1.125	0.425891	0.139147	0.135496	0.079096	0.141243	0.155844	0.286245	0.136961	0.203704	0.484112	0.43797	0.286245	0.242663	0.133318								1.125	527.979
		1.175	0.297834	0.208633	0.070922	0.129893	0.210339	0.126786	0.317204	0.214414	0.13369	0.344086	0.363148	0.16129	0.214853	0.0918605								1.175	514.027
		1.225	0.373288	0.0910653	0.0667808	0.127807	0.318966	0.202443	0.373928	0.235294	0.270224	0.527491	0.405172	0.267797	0.271688	0.131566								1.225	501.266
		1.275	0.199667	0.20297	0.0761589	0.155629	0.255776	0.143328	0.292562	0.279339	0.205	0.334437	0.403306	0.203279	0.229288	0.0854637								1.275	490.119
		1.325	0.214626	0.124214	0.0353698	0.102073	0.128205	0.133858	0.249206	0.36248	0.249605	0.396197	0.307325	0.126183	0.202445	0.107568								1.325	479.079
		1.375	0.238095	0.164363	0.0212121	0.132622	0.191199	0.0874233	0.211568	0.357032	0.394817	0.276235	0.389571	0.11315	0.214774	0.115973								1.375	467.78
		1.425	0.190828	0.214706	0.0309735	0.165179	0.14771	0.225225	0.248154	0.235905	0.31055	0.276065	0.424556	0.163265	0.219426	0.0923376								1.425	457.166
		1.475	0.207736	0.237553	0.0876437	0.175214	0.303852	0.324859	0.24	0.213675	0.360231	0.222382	0.312411	0.132768	0.23486	0.0772541								1.475	447.647
		1.525	0.193906	0.135172	0.0582524	0.105409	0.209431	0.228336	0.240331	0.224828	0.213699	0.33931	0.225275	0.097493	0.189287	0.0740376								1.525	438.308
		1.575	0.227577	0.0668449	0.0425532	0.0547397	0.185087	0.243968	0.213811	0.129206	0.296395	0.304813	0.266129	0.312169	0.195274	0.0951769								1.575	428.766
		1.625	0.268229	0.186615	0.138422	0.11039	0.233766	0.115183	0.28275	0.248698	0.356397	0.177232	0.24677	0.271795	0.219687	0.0718091								1.625	419.588
		1.675	0.163728	0.130818	0.0783818	0.109434	0.139447	0.157107	0.2625	0.206508	0.251256	0.200758	0.171934	0.105263	0.164761	0.0548022								1.675	411.176
		1.725	0.112883	0.0476773	0.0501222	0.0560976	0.151589	0.0876979	0.232274	0.158282	0.168894	0.179707	0.0669915	0.00985222	0.110172	0.0646135								1.725	402.979
		1.775	0.103081	0.0507674	0.00588928	0.0357569	0.120996	0.0333333	0.135613	0.116806	0.169231	0.182464	0.0736342	0.0303738	0.0881622	0.0557584								1.775	394.612
		1.825	0.101045	0.0184758	0.0103806	0.00115473	0.0023015	0.00116279	0.0672854	0.0220418	0.0856808	0.0206659	0.0623557	0.0136986	0.0338541	0.0338765								1.825	386.416
		1.875	0.0416198	0.00335946	0	0	0	0	0	0	0.0300668	0.0485327	0.00792752	0.0247748	0.0130234	0.0174266								1.875	378.768
		1.925	0	0	0	0	0	0	0	0	0.00981461	0	0.0281996	0	0.00316785	0.00801623								1.925	371.339
		1.975	0	0.00958466	0	0	0	0	0	0	0	0.00320856	0.00750268	0	0.00169133	0.00321616								1.975	363.759
		2.025	0	0	0	0	0	0	0	0	0	0	0	0	0	0								2.025	356.222
		2.075	0	0	0	0	0	0	0	0	0	0	0	0	0	0								2.075	349.078
		2.125	0	0	0	0	0	0	0	0	0	0	0	0	0	0								2.125	342.138
		2.175	0	0	0	0	0	0	0	0	0	0	0	0	0	0								2.175	335.054
		2.225	0.00569801	0	0	0	0	0	0	0	0	0	0	0	0.000474834	0.00157485								2.225	327.922
		2.275	0	0	0	0	0	0	0	0.00463822	0	0	0.00645756	0	0.000924649	0.00210066								2.275	321.057
		2.325	0	0	0	0	0	0	0	0	0.00361991	0	0	0	0.000301659	0.00100049								2.325	314.363
		2.375	0	0	0	0	0	0	0	0	0	0	0	0	0	0								2.375	307.524
		2.425	0	0	0	0	0	0	0.00780572	0	0.00693842	0	0	0	0.00122868	0.00275311								2.425	300.565
		2.475	0.00425532	0	0	0	0	0	0.0136054	0	0.00253378	0	0	0	0.00169955	0.00381853								2.475	293.745
		2.525	0.0117253	0	0	0	0	0	0.0225	0	0	0	0	0	0.00285211	0.0067461								2.525	287.036
		2.575	0.0155356	0	0	0	0	0	0.0130719	0	0	0.00327869	0	0	0.00265718	0.0053092								2.575	280.168
		2.625	0	0	0.00892857	0	0	0	0	0	0	0	0	0	0.000744048	0.00246773								2.625	273.125
		2.675	0	0	0	0	0	0	0	0	0	0	0	0	0	0								2.675	266.054
		2.725	0	0	0	0	0	0	0	0	0	0	0.00853375	0	0.000711146	0.0023586								2.725	258.958
		2.775	0	0	0	0	0	0	0	0	0	0	0	0	0	0								2.775	251.668
		2.825	0	0	0	0	0	0	0	0	0	0	0	0	0	0								2.825	244.186
		2.875	0	0	0	0	0	0	0	0	0	0	0	0	0	0								2.875	236.38
		2.925	0	0	0	0	0	0	0	0	0	0	0	0	0	0								2.925	228.213
		2.975	0	0	0	0	0	0	0	0	0	0	0	0	0	0								2.975	219.781
		3.025	0	0	0	0	0	0	0	0	0	0.0107527	0	0	0.000896057	0.00297189								3.025	206.943
		3.075	0	0	0	0	0	0	0	0	0	0	0.00684463	0	0.000570386	0.00189175								3.075	199.951
		3.125	0	0	0	0	0	0	0	0	0	0	0.00339213	0	0.000282678	0.000937535								3.125	203.709
