# Supplementary material for: Clarification of electrical current importance in plasma gene transfection by equivalent circuit analysis
Source: PLoS One. 2021 Jan 28;16(1):e0245654. doi: 10.1371/journal.pone.0245654 (PMC7842892; doi:10.1371/journal.pone.0245654)
Supplement: S3 Table — (XLSX) [file pone.0245654.s003.xlsx]

## Sheet: Sheet1
	Data for Fig. 8
	Radial position / mm	Voltage / V	Current / nA
	0.1	0.311139	163.136
	0.3	0.143383	75.1772
	0.5	0.110119	57.7366
	0.7	0.0972064	50.9668
	0.9	0.0904358	47.4168
	1.1	0.0862032	45.1979
	1.3	0.0832594	43.6541
	1.5	0.081059	42.5005
	1.7	0.0793263	41.5916
	1.9	0.0779066	40.8479
	2.1	0.0767068	40.2179
	2.3	0.0756673	39.6735
	2.5	0.0747482	39.1916
	2.7	0.0739219	38.7585
	2.9	0.0731686	38.3634
	3.1	0.072798	38.1689
